# Supplementary material for: The Effect of Neutrophil-to-Lymphocyte Ratio on Prognosis in Malignant Ovarian Germ Cell Tumors
Source: Diagnostics (Basel). 2025 Apr 19;15(8):1040. doi: 10.3390/diagnostics15081040 (PMC12025752; doi:10.3390/diagnostics15081040)
Supplement: Supplementary file 1 [file diagnostics-15-01040-s001.zip]

Archive with 1 entries (1 files):
- diagnostics-3571102-supplementary.pdf
